# Supplementary material for: Tyrosinase Inhibitory Peptides from Enzyme Hydrolyzed Royal Jelly: Production, Separation, Identification and Docking Analysis
Source: Foods. 2023 Jun 1;12(11):2240. doi: 10.3390/foods12112240 (PMC10252203; doi:10.3390/foods12112240)
Supplement: Supplementary file 1 [file foods-12-02240-s001.zip]

Archive with 1 entries (1 files):
- foods-2390042-supplementary.docx
